# Supplementary material for: Bacterial Outer Membrane Protein OmpX Regulates β1 Integrin and Epidermal Growth Factor Receptor (EGFR) Involved in Invasion of M-HeLa Cells by Serratia proteamaculans
Source: Int J Mol Sci. 2021 Dec 9;22(24):13246. doi: 10.3390/ijms222413246 (PMC8703988; doi:10.3390/ijms222413246)
Supplement: Supplementary file 1 [file ijms-22-13246-s001.zip]

Archive with 1 entries (1 files):
- ijms-1486143-supplementary.pdf
